# Supplementary material for: Comprehensive Transcriptomic Analysis of the Isolated Candida tropicalis with Enhanced Tolerance of Furfural Inhibitor
Source: Int J Mol Sci. 2025 Mar 25;26(7):2999. doi: 10.3390/ijms26072999 (PMC11988566; doi:10.3390/ijms26072999)
Supplement: Supplementary file 1 [file ijms-26-02999-s001.zip]

Archive with 1 entries (1 files):
- ijms-3462429-supplementary.pdf
